# Supplementary material for: Biginelli Reaction Synthesis of Novel Multitarget-Directed Ligands with Ca2+ Channel Blocking Ability, Cholinesterase Inhibition, Antioxidant Capacity, and Nrf2 Activation
Source: Molecules. 2022 Dec 22;28(1):71. doi: 10.3390/molecules28010071 (PMC9822022; doi:10.3390/molecules28010071)
Supplement: Supplementary file 1 [file molecules-28-00071-s001.zip]

Archive with 1 entries (1 files):
- molecules-2092647-supplementary.pdf
